# Supplementary material for: Ipsilateral snare technique for the safe delivery of the Evolut PRO transcatheter aortic valve system: a case report
Source: Eur Heart J Case Rep. 2023 Nov 8;7(11):ytad555. doi: 10.1093/ehjcr/ytad555 (PMC10661088; doi:10.1093/ehjcr/ytad555)
Supplement: ytad555_Supplementary_Data [file ytad555_supplementary_data.zip]

Archive with 2 entries (2 files):
- Snear_video_1.mp4
- Snear_video_2.mp4
